# Supplementary material for: Culturing the Chicken Intestinal Microbiota and Potential Application as Probiotics Development
Source: Int J Mol Sci. 2023 Feb 3;24(3):3045. doi: 10.3390/ijms24033045 (PMC9917885; doi:10.3390/ijms24033045)
Supplement: Supplementary file 1 [file ijms-24-03045-s001.zip]

Archive with 1 entries (1 files):
- ijms-2121713-supplementary.xlsx
