# Supplementary material for: Culturing the Chicken Intestinal Microbiota and Potential Application as Probiotics Development
Source: Int J Mol Sci. 2023 Feb 3;24(3):3045. doi: 10.3390/ijms24033045 (PMC9917885; doi:10.3390/ijms24033045)
Supplement: Supplementary file 1 [file ijms-24-03045-s001.zip › ijms-2121713-supplementary.xlsx]

## Sheet: Table S1
	Supplementary Table S1
	Number	Name of isolates	Description	Similarity(%)	GenBank Accession	Medium
马轲	1	Y1	Helicobacter pullorum strain CCUG 33837	100	NR_115106	M1
	2	Y7	Lactobacillus pontis strain LTH 2587	99	NR_036788
	3	Y12	Massiliomicrobiota timonensis strain SN16	98	NR_144738
	4	Y15	Helicobacter pullorum strain CCUG 33837	99	NR_115106
	5	Y17	Lactobacillus vaginalis strain ATCC 49540	99	NR_041796
	6	Y18	Lactobacillus vaginalis strain ATCC 49540	99	NR_041796
	7	Y27	Lactobacillus vaginalis strain ATCC 49540	99	NR_041796
	8	Y28	Enterococcus cecorum strain A60	99	NR_024905
	9	Y29	Enterococcus cecorum strain A60	99	NR_024905
	10	Y30	Lactobacillus vaginalis strain ATCC 49540	99	NR_041796
	11	Y31	Lactobacillus vaginalis strain ATCC 49540	99	NR_041796
	12	Y32	Lactobacillus johnsonii strain CIP 103620	100	NR_117574
	13	Y33	Lactobacillus vaginalis strain ATCC 49540	99	NR_041796
	14	Y34	Lactobacillus frumenti strain TMW 1.666	99	NR_025371
	15	Y35	Prevotella loescheii strain JCM 8530	89	NR_113109
	16	Y36	Prevotella loescheii strain JCM 8530	89	NR_113109
	17	Y37	Prevotella loescheii strain JCM 8530	89	NR_113109
	18	Y38	Prevotella loescheii strain JCM 8530	89	NR_113109
	19	Y40	Lactobacillus crispatus strain DSM 20584	99	NR_117063.1
	20	Y44	Lactobacillus pontis strain LTH 2587	99	NR_036788.2	M2
	21	Y46	Prevotella loescheii strain JCM 8530	89	NR_113109.1
	22	Y48	Lactobacillus vaginalis strain ATCC 49540	99	NR_041796.1
	23	Y49	Lactobacillus crispatus strain DSM 20584	99	NR_117063.1
	24	Y52	Prevotella loescheii strain JCM 8530	89	NR_113109.1
	25	Y53	Lactobacillus crispatus strain DSM 20584	99	NR_117063.1
	26	Y54	Bacteroides caecicola strain C13EG70	99	NR_148821.1
	27	Y55	Lactobacillus aviarius strain NBRC 102162	99	NR_112692.1
	28	Y56	Lactobacillus crispatus strain DSM 20584	99	NR_117063.1
	29	Y57	Staphylococcus nepalensis strain CW1	99	NR_028996.1
	30	Y58	Lactobacillus vaginalis strain ATCC 49540	99	NR_041796.1
	31	Y59	Bacteroides caecicola strain C13EG70	99	NR_148821.1
	32	Y60	Lactobacillus pontis strain LTH 2587	99	NR_036788.2
	33	Y61	Lactobacillus vaginalis strain ATCC 49540	99	NR_041796.1
	34	Y62	Lactobacillus oris strain DSM 4864	99	NR_026309.1
	35	Y63	Lactobacillus vaginalis strain ATCC 49540	99	NR_041796.1
	36	Y69	Lactobacillus pontis strain LTH 2587	99	NR_036788.2
	37	Y70	Lactobacillus pontis strain LTH 2587	99	NR_036788.2
	38	Y71	Lactobacillus oris strain DSM 4864	99	NR_026309.1
	39	Y72	Lactobacillus reuteri strain DSM 20016	99	NR_075036.1
	40	Y74	Lactobacillus crispatus strain DSM 20584	99	NR_117063.1
	41	Y75	Lactobacillus pontis strain LTH 2587	99	NR_036788.2
	42	Y76	Lactobacillus crispatus strain DSM 20584	99	NR_117063.1
	43	Y78	Lactobacillus aviarius strain NBRC 102162	99	NR_112692.1
	44	Y79	Lactobacillus aviarius strain NBRC 102162	99	NR_112692.1
	45	Y82	Lactobacillus aviarius strain NBRC 102162	99	NR_112692.1
	46	Y84	Lactobacillus vaginalis strain ATCC 49540	99	NR_041796.1
	47	Y85	Lactobacillus pontis strain LTH 2587	99	NR_036788.2
	48	Y86	Lactobacillus gallinarum strain ATCC 33199	99	NR_042111.1
	49	Y87	Lactobacillus pontis strain LTH 2587	99	NR_036788.2
	50	Y88	Lactobacillus crispatus strain DSM 20584	99	NR_117063.1
	51	Y90	Lactobacillus crispatus strain DSM 20584	99	NR_117063.1
	52	Y92	Prevotella shahii strain EHS11	89	NR_024815.1
	53	Y94	Prevotella loescheii strain JCM 8530	89	NR_113109.1
	54	Y95	Prevotella loescheii strain JCM 8530	89	NR_113109.1
	55	Y98	Lactobacillus vaginalis strain ATCC 49540	99	NR_041796.1
	56	Y101	Prevotella shahii strain EHS11	89	NR_024815.1
	57	Y105	Lactobacillus pontis strain LTH 2587	99	NR_036788.2
	58	Y106	Lactobacillus crispatus strain DSM 20584	99	NR_117063.1
	59	Y107	Lactobacillus vaginalis strain ATCC 49540	99	NR_041796.1
	60	Y108	Lactobacillus crispatus strain DSM 20584	99	NR_117063.1
	61	Y109	Lactobacillus crispatus strain DSM 20584	99	NR_117063.1
	62	Y110	Staphylococcus hominis subsp. novobiosepticus strain GTC 1228	99	NR_041323.1
	63	Y111	Lactobacillus pontis strain LTH 2587	99	NR_036788.2
	64	Y112	Lactobacillus vaginalis strain ATCC 49540	99	NR_041796.1
	65	Y113	Lactobacillus reuteri strain DSM 20016	99	NR_075036.1
	66	Y114	Prevotella oralis strain JCM 12251	89	NR_113117.1
	67	Y115	Prevotella loescheii strain JCM 8530	89	NR_113109.1
	68	Y117	Lactobacillus oris strain DSM 4864	99	NR_026309.1
	69	Y118	Lactobacillus crispatus strain DSM 20584	99	NR_117063.1
	70	Y119	Lactobacillus reuteri strain DSM 20016	99	NR_075036.1
	71	Y120	Lactobacillus crispatus strain DSM 20584	99	NR_117063.1
	72	Y122	Lactobacillus aviarius strain NBRC 102162	99	NR_112692.1
	73	Y123	Prevotella oralis strain JCM 12251	90	NR_113117.1
	74	Y124	Prevotella loescheii strain JCM 8530	89	NR_113109.1
	75	Y125	Prevotella oralis strain JCM 12251	89	NR_113117.1
	76	Y128	Lactobacillus pontis strain LTH 2587	99	NR_036788.2
	77	Y130	Lactobacillus gallinarum strain ATCC 33199	99	NR_042111.1
	78	Y131	Lactobacillus gallinarum strain ATCC 33199	99	NR_042111.1
	79	Y132	Lactobacillus pontis strain LTH 2587	99	NR_036788.2
	80	Y134	Lactobacillus vaginalis strain ATCC 49540	99	NR_041796.1
	81	Y135	Lactobacillus vaginalis strain ATCC 49540	99	NR_041796.1
	82	Y136	Lactobacillus crispatus strain DSM 20584	99	NR_117063.1
	83	Y138	Lactobacillus crispatus strain DSM 20584	99	NR_117063.1
	84	Y139	Lactobacillus crispatus strain DSM 20584	99	NR_117063.1
	85	Y140	Lactobacillus reuteri strain DSM 20016	99	NR_075036.1
	86	Y142	Enterococcus cecorum strain A60	99	NR_024905.1
	87	Y143	Prevotella loescheii strain JCM 8530	89	NR_113109.1
	88	Y144	Prevotella shahii strain EHS11	89	NR_024815.1
	89	Y145	Prevotella loescheii strain JCM 8530	89	NR_113109.1
	90	Y146	Prevotella loescheii strain JCM 8530	89	NR_113109.1
	91	Y147	Enterococcus cecorum strain A60	99	NR_024905.1
	92	Y152	Lactobacillus aviarius strain NBRC 102162	99	NR_112692.1
	93	Y155	Lactobacillus reuteri strain DSM 20016	99	NR_075036.1
	94	Y166	Lactobacillus reuteri strain DSM 20016	99	NR_075036.1
	95	Y169	Lactobacillus crispatus strain DSM 20584	99	NR_117063.1
	96	Y170	Lactobacillus reuteri strain DSM 20016	99	NR_075036.1
	97	Y172	Lactobacillus pontis strain LTH 2587	99	NR_036788.2
	98	Y175	Lactobacillus coleohominis strain DSM 14060	99	NR_042436.1
	99	Y176	Lactobacillus reuteri strain DSM 20016	99	NR_075036.1
	100	Y177	Lactobacillus crispatus strain DSM 20584	99	NR_117063.1
	101	Y181	Lactobacillus vaginalis strain ATCC 49540	99	NR_041796.1
	102	Y182	Lactobacillus gallinarum strain ATCC 33199	99	NR_042111.1
	103	Y183	Lactobacillus gallinarum strain ATCC 33199	99	NR_042111.1
	104	Y185	Lactobacillus gallinarum strain ATCC 33199	99	NR_042111.1
	105	Y186	Lactobacillus gallinarum strain ATCC 33199	99	NR_042111.1
	106	Y187	Lactobacillus gallinarum strain ATCC 33199	99	NR_042111.1
	107	Y188	Lactobacillus gallinarum strain ATCC 33199	99	NR_042111.1
	108	Y189	Lactobacillus gallinarum strain ATCC 33199	99	NR_042111.1
	109	Y190	Lactobacillus vaginalis strain ATCC 49540	99	NR_041796.1
	110	Y191	Lactobacillus gallinarum strain ATCC 33199	99	NR_042111.1
	111	Y192	Prevotella shahii strain EHS11	89	NR_024815.1
	112	Y196	Lactobacillus gallinarum strain ATCC 33199	99	NR_042111.1
	113	Y197	Prevotella loescheii strain JCM 8530	89	NR_113109.1
	114	Y198	Lactobacillus vaginalis strain ATCC 49540	99	NR_041796.1
	115	Y199	Lactobacillus crispatus strain DSM 20584	99	NR_117063.1
	116	Y200	Lactobacillus reuteri strain DSM 20016	99	NR_075036.1
	117	Y201	Lactobacillus crispatus strain DSM 20584	99	NR_117063.1
	118	Y202	Lactobacillus crispatus strain DSM 20584	99	NR_117063.1
	119	Y205	Lactobacillus pontis strain LTH 2587	99	NR_036788.2
	120	Y206	Lactobacillus aviarius strain NBRC 102162	99	NR_112692.1
	121	Y207	Lactobacillus aviarius strain NBRC 102162	99	NR_112692.1
	122	Y208	Lactobacillus crispatus strain DSM 20584	99	NR_117063.1
	123	Y211	Lactobacillus gallinarum strain ATCC 33199	99	NR_042111.1
	124	Y212	Prevotella loescheii strain JCM 8530	89	NR_113109.1
	125	Y214	Prevotella loescheii strain JCM 8530	89	NR_113109.1
	126	Y215	Lactobacillus crispatus strain DSM 20584	99	NR_117063.1
	127	Y216	[Clostridium] innocuum strain B-3	95	NR_029164.1
	128	Y218	Lactobacillus pontis strain LTH 2587	99	NR_036788.2
	129	Y234	Lactobacillus fermentum strain NBRC 15885	99	NR_113335.1
	130	Y305	Lactobacillus aviarius strain NBRC 102162	99	NR_112692.1	M3
	131	Y306	Prevotella oralis strain JCM 12251	90	NR_113117.1
	132	Y307	Lactobacillus aviarius strain NBRC 102162	99	NR_112692.1
	133	Y308	Lactobacillus vaginalis strain ATCC 49540	99	NR_041796.1
	134	Y309	Prevotella oralis strain JCM 12251	89	NR_113117.1
	135	Y310	Lactobacillus vaginalis strain ATCC 49540	99	NR_041796.1
	136	Y311	Lactobacillus reuteri strain DSM 20016	99	NR_075036.1
	137	Y312	Prevotella oralis strain JCM 12251	89	NR_113117.1
	138	Y313	Lactobacillus gallinarum strain ATCC 33199	99	NR_042111.1
	139	Y314	Lactobacillus aviarius strain NBRC 102162	99	NR_112692.1
	140	Y315	Lactobacillus gallinarum strain ATCC 33199	99	NR_042111.1
	141	Y316	Lactobacillus aviarius strain NBRC 102162	99	NR_112692.1
	142	Y317	Helicobacter pullorum strain CCUG 33837	99	NR_115106.1
	143	Y318	Lactobacillus vaginalis strain ATCC 49540	99	NR_041796.1
	144	Y319	Helicobacter pullorum strain CCUG 33837	99	NR_115106.1
	145	Y320	Lactobacillus vaginalis strain ATCC 49540	99	NR_041796.1
	146	Y321	Lactobacillus aviarius strain NBRC 102162	99	NR_112692.1
	147	Y322	Prevotella oralis strain JCM 12251	90	NR_113117.1
	148	Y323	Lactobacillus aviarius strain NBRC 102162	99	NR_112692.1
	149	Y324	Lactobacillus pontis strain LTH 2587	99	NR_036788.2
	150	Y325	Lactobacillus reuteri strain DSM 20016	99	NR_075036.1
	151	Y326	Lactobacillus aviarius strain NBRC 102162	99	NR_112692.1
	152	Y327	Lactobacillus aviarius strain NBRC 102162	99	NR_112692.1
	153	Y329	Prevotella oralis strain JCM 12251	89	NR_113117.1
	154	Y330	Lactobacillus reuteri strain DSM 20016	99	NR_075036.1
	155	Y331	Lactobacillus aviarius strain NBRC 102162	99	NR_112692.1
	156	Y332	Prevotella oralis strain JCM 12251	90	NR_113117.1
	157	Y333	Lactobacillus reuteri strain DSM 20016	99	NR_075036.1
	158	Y334	Lactobacillus aviarius strain NBRC 102162	99	NR_112692.1
	159	Y335	Prevotella oralis strain JCM 12251	90	NR_113117.1
	160	Y336	Lactobacillus aviarius strain NBRC 102162	99	NR_112692.1
	161	Y337	Lactobacillus aviarius strain NBRC 102162	99	NR_112692.1
	162	Y339	Lactobacillus aviarius strain NBRC 102162	99	NR_112692.1
	163	Y340	Lactobacillus reuteri strain DSM 20016	99	NR_075036.1
	164	Y341	Lactobacillus reuteri strain DSM 20016	99	NR_075036.1
	165	Y342	Lactobacillus aviarius strain NBRC 102162	99	NR_112692.1
	166	Y344	Lactobacillus aviarius strain NBRC 102162	99	NR_112692.1
	167	Y345	Lactobacillus aviarius strain NBRC 102162	99	NR_112692.1
	168	Y346	Lactobacillus reuteri strain NBRC 15892	99	NR_113820.1
	169	Y347	Prevotella oralis strain JCM 12251	90	NR_113117.1
	170	Y348	Lactobacillus aviarius strain NBRC 102162	99	NR_112692.1
	171	Y350	Lactobacillus aviarius strain NBRC 102162	99	NR_112692.1
	172	Y352	Lactobacillus aviarius strain NBRC 102162	99	NR_112692.1
	173	Y353	Lactobacillus vaginalis strain ATCC 49540	99	NR_041796.1
	174	Y358	Lactobacillus reuteri strain NBRC 15892	99	NR_113820.1
	175	Y359	Lactobacillus vaginalis strain ATCC 49540	99	NR_041796.1
	176	Y361	Lactobacillus aviarius strain NBRC 102162	99	NR_112692.1
	177	Y362	Lactobacillus reuteri strain DSM 20016	99	NR_075036.1
	178	Y363	Lactobacillus reuteri strain DSM 20016	99	NR_075036.1
	179	Y364	Lactobacillus vaginalis strain ATCC 49540	99	NR_041796.1
	180	Y365	Lactobacillus vaginalis strain ATCC 49540	99	NR_041796.1
	181	Y366	Lactobacillus reuteri strain DSM 20016	99	NR_075036.1
	182	Y367	Lactobacillus vaginalis strain ATCC 49540	99	NR_041796.1
	183	Y368	Lactobacillus vaginalis strain ATCC 49540	99	NR_041796.1
	184	Y369	Prevotella loescheii strain JCM 8530	89	NR_113109.1
	185	Y370	Prevotella oralis strain JCM 12251	89	NR_113117.1
	186	Y371	Lactobacillus reuteri strain DSM 20016	99	NR_075036.1
	187	Y372	Prevotella loescheii strain JCM 8530	89	NR_113109.1
	188	Y373	Prevotella oralis strain JCM 12251	89	NR_113117.1
	189	Y374	Prevotella oralis strain JCM 12251	89	NR_113117.1
	190	Y375	Prevotella oralis strain JCM 12251	89	NR_113117.1
	191	Y376	Prevotella oralis strain JCM 12251	89	NR_113117.1
	192	Y377	Prevotella oralis strain JCM 12251	89	NR_113117.1
	193	Y379	Lactobacillus reuteri strain DSM 20016	99	NR_075036.1
	194	Y380	Prevotella oralis strain JCM 12251	89	NR_113117.1
	195	Y381	Prevotella oralis strain JCM 12251	89	NR_113117.1
	196	Y382	Prevotella oralis strain JCM 12251	89	NR_113117.1
	197	Y383	Lactobacillus vaginalis strain ATCC 49540	99	NR_041796.1
	198	Y384	Lactobacillus vaginalis strain ATCC 49540	99	NR_041796.1
	199	Y385	Lactobacillus aviarius strain NBRC 102162	99	NR_112692.1
	200	Y387	Lactobacillus reuteri strain NBRC 15892	99	NR_113820.1
	201	Y389	Prevotella oralis strain JCM 12251	89	NR_113117.1
	202	Y390	Lactobacillus aviarius strain NBRC 102162	99	NR_112692.1
	203	Y392	Prevotella oralis strain JCM 12251	89	NR_113117.1
	204	Y393	Lactobacillus reuteri strain DSM 20016	99	NR_075036.1
	205	Y394	Prevotella loescheii strain JCM 8530	89	NR_113109.1
	206	Y395	Prevotella oralis strain JCM 12251	89	NR_113117.1
	207	Y396	Prevotella oralis strain JCM 12251	89	NR_113117.1
	208	Y397	Lactobacillus reuteri strain DSM 20016	99	NR_075036.1
	209	Y398	Lactobacillus aviarius strain NBRC 102162	99	NR_112692.1
	210	Y399	Lactobacillus aviarius strain NBRC 102162	99	NR_112692.1
	211	Y400	Prevotella oralis strain JCM 12251	89	NR_113117.1
	212	Y401	Prevotella oralis strain JCM 12251	89	NR_113117.1
	213	Y402	Lactobacillus reuteri strain DSM 20016	99	NR_075036.1
	214	Y403	Lactobacillus reuteri strain DSM 20016	99	NR_075036.1
	215	Y404	Massiliomicrobiota timonensis strain SN16	98	NR_144738.1
	216	Y406	Prevotella oralis strain JCM 12251	89	NR_113117.1
	217	Y407	Lactobacillus aviarius strain NBRC 102162	99	NR_112692.1
	218	Y408	Lactobacillus aviarius strain NBRC 102162	99	NR_112692.1
	219	Y409	Lactobacillus aviarius strain NBRC 102162	99	NR_112692.1
	220	Y410	Lactobacillus vaginalis strain ATCC 49540	99	NR_041796.1
	221	Y411	Prevotella oralis strain JCM 12251	89	NR_113117.1
	222	Y414	Lactobacillus aviarius strain NBRC 102162	99	NR_112692.1
	223	Y415	Lactobacillus aviarius strain NBRC 102162	99	NR_112692.1
	224	Y416	Lactobacillus vaginalis strain ATCC 49540	99	NR_041796.1
	225	Y417	Prevotella oralis strain JCM 12251	89	NR_113117.1
	226	Y418	Lactobacillus reuteri strain DSM 20016	99	NR_075036.1
	227	Y421	Lactobacillus aviarius strain NBRC 102162	99	NR_112692.1
	228	Y423	Prevotella oralis strain JCM 12251	89	NR_113117.1
	229	Y425	Lactobacillus oris strain DSM 4864	99	NR_026309.1
	230	Y426	Prevotella oralis strain JCM 12251	89	NR_113117.1
	231	Y428	Lactobacillus vaginalis strain ATCC 49540	99	NR_041796.1
	232	Y429	Lactobacillus aviarius strain NBRC 102162	99	NR_112692.1
	233	Y430	Lactobacillus aviarius strain NBRC 102162	99	NR_112692.1
	234	Y432	Lactobacillus vaginalis strain ATCC 49540	99	NR_041796.1
	235	Y433	Lactobacillus vaginalis strain ATCC 49540	99	NR_041796.1
	236	Y434	Lactobacillus crispatus strain DSM 20584	99	NR_117063.1
	237	Y435	Lactobacillus crispatus strain DSM 20584	99	NR_117063.1
	238	Y436	Prevotella oralis strain JCM 12251	89	NR_113117.1
	239	Y437	Lactobacillus aviarius strain NBRC 102162	99	NR_112692.1
	240	Y439	Lactobacillus vaginalis strain ATCC 49540	99	NR_041796.1
	241	Y440	Lactobacillus aviarius strain NBRC 102162	99	NR_112692.1
	242	Y441	Lactobacillus reuteri strain DSM 20016	99	NR_075036.1
	243	Y442	Lactobacillus crispatus strain DSM 20584	99	NR_117063.1
	244	Y443	Lactobacillus aviarius strain NBRC 102162	99	NR_112692.1
	245	Y444	Lactobacillus aviarius strain NBRC 102162	99	NR_112692.1
	246	Y446	Lactobacillus aviarius strain NBRC 102162	99	NR_112692.1
	247	Y449	Lactobacillus vaginalis strain ATCC 49540	99	NR_041796.1
	248	Y450	Prevotella loescheii strain JCM 8530	89	NR_113109.1
	249	Y451	Lactobacillus aviarius strain NBRC 102162	99	NR_112692.1
	250	Y452	Prevotella oralis strain JCM 12251	89	NR_113117.1
	251	Y453	Prevotella oralis strain JCM 12251	89	NR_113117.1
	252	Y454	Prevotella oralis strain JCM 12251	89	NR_113117.1
	253	Y456	Prevotella oralis strain JCM 12251	89	NR_113117.1
	254	Y457	Prevotella oralis strain JCM 12251	89	NR_113117.1
	255	Y458	Prevotella oralis strain JCM 12251	89	NR_113117.1
	256	Y459	Lactobacillus reuteri strain DSM 20016	99	NR_075036.1
	257	Y460	Prevotella oralis strain JCM 12251	89	NR_113117.1
	258	Y461	Prevotella oralis strain JCM 12251	89	NR_113117.1
	259	Y462	Prevotella oralis strain JCM 12251	89	NR_113117.1
	260	Y463	Prevotella oralis strain JCM 12251	89	NR_113117.1
	261	Y464	Prevotella oralis strain JCM 12251	89	NR_113117.1
	262	Y465	Lactobacillus aviarius strain NBRC 102162	99	NR_112692.1
	263	Y466	Lactobacillus aviarius strain NBRC 102162	99	NR_112692.1
	264	Y467	Lactobacillus aviarius strain NBRC 102162	99	NR_112692.1
	265	Y468	Lactobacillus aviarius strain NBRC 102162	99	NR_112692.1
	266	Y469	Lactobacillus aviarius strain NBRC 102162	99	NR_112692.1
	267	Y470	Lactobacillus crispatus strain DSM 20584	99	NR_117063.1
	268	Y471	Lactobacillus reuteri strain DSM 20016	99	NR_075036.1
	269	Y472	Lactobacillus aviarius strain NBRC 102162	99	NR_112692.1
	270	Y473	Prevotella oralis strain JCM 12251	90	NR_113117.1
	271	Y474	Prevotella oralis strain JCM 12251	90	NR_113117.1
	272	Y475	Lactobacillus aviarius strain NBRC 102162	99	NR_112692.1
	273	Y476	Prevotella oralis strain JCM 12251	89	NR_113117.1
	274	Y477	Prevotella oralis strain JCM 12251	89	NR_113117.1
	275	Y478	Prevotella oralis strain JCM 12251	89	NR_113117.1
	276	Y479	Prevotella oralis strain JCM 12251	89	NR_113117.1
	277	Y480	Prevotella oralis strain JCM 12251	89	NR_113117.1
	278	Y481	Lactobacillus reuteri strain DSM 20016	99	NR_075036.1
	279	Y482	Lactobacillus reuteri strain DSM 20016	99	NR_075036.1
	280	Y483	Prevotella oralis strain JCM 12251	90	NR_113117.1
	281	Y484	Lactobacillus aviarius strain NBRC 102162	99	NR_112692.1
	282	Y485	Lactobacillus reuteri strain DSM 20016	99	NR_075036.1
	283	Y486	Lactobacillus aviarius strain NBRC 102162	99	NR_112692.1
	284	Y487	Lactobacillus aviarius strain NBRC 102162	99	NR_112692.1
	285	Y488	Lactobacillus aviarius strain NBRC 102162	99	NR_112692.1
	286	Y489	Lactobacillus aviarius strain NBRC 102162	99	NR_112692.1
	287	Y490	Lactobacillus aviarius strain NBRC 102162	99	NR_112692.1
	288	Y491	Lactobacillus reuteri strain DSM 20016	99	NR_075036.1
	289	Y492	Lactobacillus reuteri strain DSM 20016	99	NR_075036.1
	290	Y493	Lactobacillus aviarius strain NBRC 102162	99	NR_112692.1
	291	Y494	Lactobacillus aviarius strain NBRC 102162	99	NR_112692.1
	292	Y495	Lactobacillus aviarius strain NBRC 102162	99	NR_112692.1
	293	Y496	Lactobacillus aviarius strain NBRC 102162	99	NR_112692.1
	294	Y497	Lactobacillus aviarius strain NBRC 102162	99	NR_112692.1
	295	Y498	Prevotella oralis strain JCM 12251	89	NR_113117.1
	296	Y499	Prevotella oralis strain JCM 12251	89	NR_113117.1
	297	Y502	Lactobacillus vaginalis strain ATCC 49540	99	NR_041796.1
	298	Y503	Prevotella oralis strain JCM 12251	89	NR_113117.1
	299	Y504	Lactobacillus aviarius strain NBRC 102162	99	NR_112692.1
	300	Y505	Lactobacillus reuteri strain DSM 20016	99	NR_075036.1
	301	Y506	Lactobacillus reuteri strain DSM 20016	99	NR_075036.1
	302	Y507	Lactobacillus johnsonii strain CIP 103620	99	NR_117574.1
	303	Y508	Prevotella oralis strain JCM 12251	90	NR_113117.1
	304	Y510	Prevotella oralis strain JCM 12251	89	NR_113117.1
	305	Y511	Prevotella oralis strain JCM 12251	89	NR_113117.1
	306	Y512	Prevotella loescheii strain JCM 8530	89	NR_113109.1
	307	Y513	Prevotella oralis strain JCM 12251	89	NR_113117.1
	308	Y514	Lactobacillus oris strain DSM 4864	99	NR_026309.1
	309	Y517	Lactobacillus reuteri strain NBRC 15892	99	NR_113820.1
	310	Y518	Lactobacillus reuteri strain DSM 20016	99	NR_075036.1
	311	Y519	Lactobacillus vaginalis strain ATCC 49540	99	NR_041796.1
	312	Y520	Massiliomicrobiota timonensis strain SN16	98	NR_144738.1
	313	Y522	Prevotella loescheii strain JCM 8530	89	NR_113109.1
	314	Y523	Lactobacillus aviarius strain NBRC 102162	99	NR_112692.1
	315	Y524	Lactobacillus aviarius strain NBRC 102162	99	NR_112692.1
	316	Y526	Lactobacillus aviarius strain NBRC 102162	99	NR_112692.1
	317	Y527	Lactobacillus aviarius strain NBRC 102162	99	NR_112692.1
	318	Y530	Lactobacillus aviarius strain NBRC 102162	99	NR_112692.1
	319	Y531	Lactobacillus vaginalis strain ATCC 49540	99	NR_041796.1
	320	Y532	Lactobacillus aviarius strain NBRC 102162	99	NR_112692.1
	321	Y534	Lactobacillus aviarius strain NBRC 102162	99	NR_112692.1
	322	Y535	Lactobacillus aviarius strain NBRC 102162	99	NR_112692.1
	323	Y536	Lactobacillus aviarius strain NBRC 102162	99	NR_112692.1
	324	Y537	Lactobacillus pontis strain LTH 2587	99	NR_036788.2
	325	Y538	Lactobacillus vaginalis strain ATCC 49540	99	NR_041796.1
	326	Y539	Lactobacillus reuteri strain DSM 20016	99	NR_075036.1
	327	Y540	Lactobacillus reuteri strain DSM 20016	99	NR_075036.1
	328	Y543	Lactobacillus aviarius strain NBRC 102162	99	NR_112692.1
	329	Y547	Lactobacillus crispatus strain DSM 20584	99	NR_117063.1
	330	Y548	Lactobacillus crispatus strain DSM 20584	99	NR_117063.1
	331	Y549	Lactobacillus crispatus strain DSM 20584	99	NR_117063.1
	332	Y550	Lactobacillus aviarius strain NBRC 102162	99	NR_112692.1
	333	Y551	Lactobacillus aviarius strain NBRC 102162	99	NR_112692.1
	334	Y552	Lactobacillus aviarius strain NBRC 102162	99	NR_112692.1
	335	Y553	Lactobacillus aviarius strain NBRC 102162	99	NR_112692.1
	336	Y554	Lactobacillus aviarius strain NBRC 102162	99	NR_112692.1
	337	Y555	Lactobacillus aviarius strain NBRC 102162	99	NR_112692.1
	338	Y556	Lactobacillus aviarius strain NBRC 102162	99	NR_112692.1
	339	WY-9	Enterococcus cecorum strain A60	99	NR_024905.1	M4
	340	WY-15	Enterococcus faecalis strain ATCC 19433	99	NR_115765.1
	341	WY-16	Enterococcus avium strain NBRC 100477	99	NR_113899.1
	342	WY-19	Enterococcus cecorum strain A60	99	NR_024905.1
	343	WY-20	Enterococcus hirae strain ATCC 9790	99	NR_075022.1
	344	WY-26	Enterococcus faecalis strain ATCC 19433	99	NR_115765.1
	345	WY-27	Shigella sonnei strain CECT 4887	99	NR_104826.1
	346	WY-29	Enterococcus faecalis strain ATCC 19433	99	NR_115765.1
	347	WY-30	Acinetobacter radioresistens strain NBRC 102413	99	NR_114074.1
	348	WY-31	Enterococcus faecalis strain ATCC 19433	99	NR_115765.1
	349	WY-36	Enterococcus faecalis strain ATCC 19433	99	NR_115765.1
	350	WY-37	Escherichia coli strain NBRC 102203	99	NR_114042.1
	351	WY-40	Morganella morganii strain NBRC 3848	99	NR_113580.1
	352	WY-41	Enterococcus faecalis strain ATCC 19433	99	NR_115765.1
	353	WY-42	Enterococcus faecalis strain ATCC 19433	99	NR_115765.1
	354	WY-44	Enterococcus faecalis strain ATCC 19433	99	NR_115765.1
	355	WY-45	Enterococcus faecalis strain ATCC 19433	99	NR_115765.1
	356	WY-46	Enterococcus faecalis strain ATCC 19433	99	NR_115765.1
	357	WY-47	Enterococcus faecalis strain ATCC 19433	99	NR_115765.1
	358	WY-48	Morganella morganii strain NBRC 3848	99	NR_113580.1
	359	WY-49	Enterococcus faecalis strain ATCC 19433	99	NR_115765.1
	360	WY-50	Proteus cibarius strain JS9	99	NR_149294.1
	361	WY-51	Shigella sonnei strain CECT 4887	99	NR_104826.1
	362	XY-11	Proteus cibarius strain JS9	99	NR_149294.1
	363	XY-13	Enterococcus avium strain NBRC 100477	99	NR_113899.1
	364	XY-14	Shigella sonnei strain CECT 4887	99	NR_104826.1
	365	XY-17	Citrobacter freundii strain ATCC 8090	99	NR_028894.1
	366	M2-1	Escherichia coli strain 244	100	MH671496.1	M6
	367	M2-2	Escherichia fergusonii strain ATCC 35469	99	NR_074902.1
	368	M2-3	Escherichia fergusonii strain ATCC 35469	99	NR_074902.1
	369	M2-5	Escherichia fergusonii strain ATCC 35469	99	NR_074902.1
	370	M2-6	Escherichia fergusonii strain ATCC 35469	99	NR_074902.1
	371	M2-7	Shigella flexneri strain ATCC 29903	99	NR_026331.1
	372	M6-1	Shigella flexneri strain ATCC 29903	99	NR_026331.1	M5
	373	M6-2	Escherichia fergusonii strain ATCC 35469	99	NR_074902.1
	374	M6-3	Escherichia fergusonii strain ATCC 35469	99	NR_074902.1
	375	M6-4	Shigella sonnei strain CECT 4887	99	NR_104826.1
	376	M6-5	Shigella flexneri strain ATCC 29903	99	NR_026331.1
	377	M6-6	Escherichia fergusonii strain ATCC 35469	99	NR_074902.1
	378	M6-8	Shigella flexneri strain ATCC 29903	99	NR_026331.1
	379	Y6-0	Escherichia fergusonii strain ATCC 35469	99	NR_074902.1
	380	Y6-1	Escherichia fergusonii strain ATCC 35469	99	NR_074902.1
	381	Y6-2	Escherichia fergusonii strain ATCC 35469	99	NR_074902.1
	382	Y6-3	Escherichia fergusonii strain ATCC 35469	99	NR_074902.1
	383	Y6-4	Shigella sonnei strain CECT 4887	99	NR_104826.1
	384	Y6-5	Escherichia fergusonii strain ATCC 35469	99	NR_074902.1
	385	Y6-6	Escherichia fergusonii strain ATCC 35469	99	NR_074902.1
	386	Y6-7	Escherichia fergusonii strain ATCC 35469	99	NR_074902.1
	387	Y6-8	Escherichia fergusonii strain ATCC 35469	99	NR_074902.1
	388	Y6-9	Escherichia fergusonii strain ATCC 35469	99	NR_074902.1
	389	M7-1	Bacillus cereus strain ATCC 14579	99	NR_074540.1	M7
	390	M7-2	Bacillus cereus strain ATCC 14579	99	NR_074540.1
	391	M7-3	Bacillus cereus strain ATCC 14579	99	NR_074540.1
	392	M7-4	Bacillus cereus strain ATCC 14579	99	NR_074540.1
	393	M7-6	Bacillus cereus strain ATCC 14579	99	NR_074540.1
	394	M7-9	Bacillus cereus strain ATCC 14579	99	NR_074540.1
	395	M7-10	Bacillus cereus strain ATCC 14579	99	NR_074540.1
	396	M7-11	Bacillus cereus strain ATCC 14579	99	NR_074540.1
	397	M7-12	Bacillus cereus strain ATCC 14579	99	NR_074540.1
	398	M7-14	Bacillus cereus strain ATCC 14579	99	NR_074540.1
	399	M7-16	Bacillus cereus strain ATCC 14579	99	NR_074540.1
	400	Y7-1	Bacillus cereus strain ATCC 14579	99	NR_074540.1
	401	Y7-3	Bacillus cereus strain ATCC 14579	99	NR_074540.1
	402	Y7-4	Bacillus cereus strain ATCC 14579	99	NR_074540.1
	403	Y7-6	Bacillus cereus strain ATCC 14579	99	NR_074540.1
	404	Y7-7	Bacillus cereus strain ATCC 14579	99	NR_074540.1
	405	Y7-8	Bacillus cereus strain ATCC 14579	99	NR_074540.1
	406	Y7-9	Bacillus cereus strain ATCC 14579	99	NR_074540.1
	407	Y7-10	Bacillus cereus strain ATCC 14579	99	NR_074540.1
	408	Y7-11	Bacillus cereus strain ATCC 14579	99	NR_074540.1
	409	Y7-12	Bacillus cereus strain ATCC 14579	99	NR_074540.1
	410	Y7-13	Bacillus cereus strain ATCC 14579	99	NR_074540.1
	411	Y7-14	Bacillus cereus strain ATCC 14579	99	NR_074540.1
	412	Y7-15	Bacillus cereus strain ATCC 14579	99	NR_074540.1
	413	M8-1	Enterococcus hirae strain ATCC 9790	99	NR_075022.1	M8
	414	M8-2	Enterococcus faecalis strain ATCC 19433	100	NR_115765.1
	415	M8-3	Enterococcus faecium strain NBRC 100486	99	NR_113904.1
	416	M8-4	Lactobacillus salivarius strain HO 66	99	NR_028725.2
	417	M8-5	Enterococcus faecalis strain ATCC 19433	100	NR_115765.1
	418	M8-6	Enterococcus faecalis strain ATCC 19433	100	NR_115765.1
	419	M8-7	Enterococcus faecalis strain ATCC 19433	100	NR_115765.1
	420	M8-8	Enterococcus faecalis strain ATCC 19433	100	NR_115765.1
	421	M8-10	Enterococcus faecalis strain ATCC 19433	100	NR_115765.1
	422	Y8-1	Lactobacillus salivarius strain JCM 1231	99	NR_112759.1
	423	Y8-3	Lactobacillus salivarius strain JCM 1231	99	NR_112759.1
	424	Y8-4	Enterococcus cecorum strain A60	99	NR_024905.1
	425	Y8-5	Lactobacillus salivarius strain JCM 1231	99	NR_112759.1
	426	Y8-6	Lactobacillus salivarius strain JCM 1231	99	NR_112759.1
	427	Y8-15	Enterococcus faecium strain NBRC 100486	99	NR_113904.1
	428	MRSM-2	Lactobacillus vaginalis strain DoxG3	99.86	GQ422709.1	M9
	429	MRSM-6	Lactobacillus vaginalis strain TCP063	99.79	KF312691.1
	430	MRSM-11	Lactobacillus vaginalis strain DoxG3	99.86	GQ422709.1
	431	MRSM-13	Lactobacillus reuteri strain SK24.003	100	JX963641.1
	432	MRSM-14	Lactobacillus vaginalis strain C107	99.86	JN202928.1
	433	MRSM-15	Lactobacillus crispatus strain IMAUFB050	99.93	JQ805668.1
	434	MRSM-16	Lactobacillus vaginalis strain DoxG3	99.86	GQ422709.1
	435	MRSM-17	Lactobacillus aviarius strain NBRC 102162	99.86	NR_112692.1
	436	MRSM-19	Lactobacillus aviarius strain NBRC 102162	99.65	NR_112692.1
	437	MRSM-20	Lactobacillus aviarius strain NBRC 102162	99.72	NR_112692.1
	438	MRSM-21	Lactobacillus aviarius strain NBRC 102162	99.79	NR_112692.1
	439	MRSM-22	Lactobacillus crispatus strain IMAUFB050	99.93	JQ805668.1
	440	MRSM-24	Lactobacillus vaginalis strain DoxG3	99.93	GQ422709.1
	441	MRSM-25	Lactobacillus reuteri strain s8	99.93	LT852761.1
	442	MRSM-27	Lactobacillus vaginalis strain C107	99.72	JN202928.1
	443	MRSM-28	Lactobacillus gasseri strain DMBCT6	99.86	KM056281.1
	444	MRSM-29	Lactobacillus reuteri strain s8	99.93	LT852761.1
	445	MRSM-30	Lactobacillus vaginalis strain TCP063	99.93	KF312691.1
	446	MRSM-33	Lactobacillus crispatus strain IMAUFB050	99.93	JQ805668.1
	447	MRSM-34	Lactobacillus vaginalis strain TCP063	99.79	KF312691.1
	448	MRSM-35	Lactobacillus vaginalis strain DoxG3	99.86	GQ422709.1
	449	MRSM-36	Lactobacillus vaginalis strain DoxG3	99.93	GQ422709.1
	450	MRSM-37	Lactobacillus vaginalis strain C107	99.86	JN202928.1
	451	MRSM-39	Lactobacillus vaginalis strain DoxG3	99.93	GQ422709.1
	452	WCB-2	Lactobacillus saerimneri strain Raw1	99.79	MG597117.1	M10
	453	WCB-3	Lactobacillus reuteri strain 45b	99.93	KR492885.1
	454	WCB-4	Lactobacillus reuteri strain LR-5	99.93	JF745115.1
	455	WCB-5	Staphylococcus pasteuri strain 208	100	MH910312.1
	456	WCB-6	Lactobacillus reuteri TD1	100	CP006603.1
	457	WCB-7	Lactobacillus salivarius strain AR809	100	MK680189.1
	458	WCB-9	Lactobacillus reuteri strain 45b	99.93	KR492885.1
	459	WCB-10	Escherichia coli strain 13P477T	99.86	CP019273.1
	460	WCB-14	Lactobacillus reuteri strain s8	99.93	LT852761.1
	461	WCB-17	Lactobacillus salivarius strain AR809	100	MK680189.1
	462	WCB-18	Lactobacillus salivarius strain MRS_95-2	100	KX673996.1
	463	WCB-19	Lactobacillus salivarius isolate: 3-1-30	100	AB932525.1
	464	WCB-20	Lactobacillus reuteri TD1	100	CP006603.1
	465	WCB-21	Lactobacillus aviarius strain NBRC 102162	99.72	NR_112692.1
	466	WCB-22	Lactobacillus aviarius strain NBRC 102162	99.65	NR_112692.1
	467	WCB-23	Lactobacillus reuteri strain 45b	99.86	KR492885.1
	468	WCB-24	Lactobacillus salivarius strain AR809	100	MK680189.1
	469	WCB-25	Lactobacillus reuteri strain 45b	99.86	KR492885.1
	470	WCB-26	Lactobacillus reuteri TD1	100	CP006603.1
	471	WCB-27	Lactobacillus aviarius strain NBRC 102162	99.93	NR_112692.1
	472	WCB-28	Lactobacillus reuteri strain LR-5	99.86	JF745115.1
	473	WCB-29	Lactobacillus aviarius strain NBRC 102162	99.86	NR_112692.1
	474	WCB-30	Lactobacillus aviarius strain NBRC 102162	99.86	NR_112692.1
	475	WCB-31	Salmonella enterica subsp. enterica serovar Pullorum	100	CP022963.1
	476	WCB-32	Lactobacillus aviarius strain NBRC 102162	99.72	NR_112692.1
	477	WCB-34	Lactobacillus reuteri TD1	100	CP006603.1
	478	WCB-36	Salmonella enterica subsp. enterica serovar Pullorum	99.93	CP022963.1
	479	WCB-39	Lactobacillus reuteri TD1	99.93	CP006603.1
	480	WCB-40	Lactobacillus reuteri strain 45b	99.93	KR492885.1
	481	WCB-41	Lactobacillus reuteri TD1	100	CP006603.1
	482	WCB-42	Lactobacillus reuteri strain s8	99.86	LT852761.1
	483	WCB-43	Lactobacillus reuteri TD1	99.86	CP006603.1
	484	WCB-44	Lactobacillus salivarius strain HBUAS54078	100	MH473307.1
	485	WCB-45	Lactobacillus salivarius isolate: 3-1-30	100	AB932525.1
	486	WCB-46	Lactobacillus reuteri strain 45b	99.93	KR492885.1
	487	YPG-2	Lactobacillus reuteri strain s8	99.93	LT852761.1	M11
	488	YPG-4	Lactobacillus salivarius strain AR809	99.93	MK680189.1
	489	YPG-5	lactobacillus reuteri subsp. reuteri strain DSM 20016	100	KX010808.1
	490	YPG-6	Shigella dysenteriae strain TYN 130605	99.79	KX162657.1
	491	YPG-7	Lactobacillus reuteri TD1	100	CP006603.1
	492	YPG-8	Escherichia coli strain BEG21	99.93	EF560793.1
	493	YPG-9	Lactobacillus aviarius strain NBRC 102162	99.93	NR_112692.1
	494	YPG-14	Lactobacillus reuteri strain 45b	99.93	KR492885.1
	495	YPG-16	Lactobacillus reuteri strain 45b	99.86	KR492885.1
	496	YPG-21	Lactobacillus salivarius strain AR809	99.93	MK680189.1
	497	YPG-23	Lactobacillus aviarius strain NBRC 102162	99.93	NR_112692.1
	498	YPG-26	Paenibacillus sp. strain WAB2228	97.67	MH169308.1
	499	YPG-27	Lactobacillus reuteri strain s8	99.86	LT852761.1
	500	YPG-28	Lactobacillus reuteri strain 45b	99.93	KR492885.1
	501	YPG-30	Lactobacillus reuteri strain SK24.003	100	JX963641.1
	502	YPG-31	Lactobacillus saerimneri strain GDA154	99.93	AY391826.1
	503	YPG-32	Lactobacillus saerimneri strain GDA154	100	AY391826.1
	504	YPG-34	Lactobacillus reuteri strain 45b	99.93	KR492885.1
	505	YPG-35	Lactobacillus salivarius strain AR809	100	MK680189.1
	506	YPG-36	Lactobacillus reuteri strain 45b	99.86	KR492885.1
	507	YPG-38	Lactobacillus reuteri strain 45b	99.93	KR492885.1
